# Supplementary material for: Schistosoma mansoni egg-derived extracellular vesicles: A promising vaccine candidate against murine schistosomiasis
Source: PLoS Negl Trop Dis. 2021 Oct 13;15(10):e0009866. doi: 10.1371/journal.pntd.0009866 (PMC8544836; doi:10.1371/journal.pntd.0009866)
Supplement: S1 Data — (XLSX) [file pntd.0009866.s002.xlsx]

## Sheet: Group I
No	Couple	Adult.total	Hepatic egg count	Intestinal egg count	Granuloma size	Granuloma no
1	19	37	6630	4440	577.5	8
2	12	23	5320	3980	380.5	3
3	12	27	4660	4220	181.5	6
4	13	32	8240	2190	290	8
5	11	35	2480	1910	308	10
6	15	30	3470	2130	305	3
7	14	28	3618	3130	338.5	4
8	16	29	7524	3135	339	6
9	13	32	2148	3160	343	8
10	11	34	7243	3155	341	7
11	17	33	7590	4134	554.5	7
12	11	24	4320	4045	463	4
13	14	31	5305	4116	204.5	8
14	12	30	7150	2376	272.5	6
15	14	36	3128	2170	303	9
16	13	30	3428	2135	310	4
17	15	28	5632	2940	315.5	5
18	15	28	5389	3270	298	5
19	13	32	5148	2109	303	7
20	12	35	4243	4155	380	8

## Sheet: Group II
No	Couple	Adult.total	Hepatic egg count	Intestinal egg count	Granuloma size	Granuloma no
1	5	10	5004	4532	358.5	5
2	16	51	11020	5840	284.5	4
3	5	35	4940	1640	318	2
4	3	15	3340	460	301	5
5	8	25	11566	5366	263.5	5
6	13	52	17200	9020	325.5	2
7	12	30	4560	1830	366	4
8	7	23	5112	2440	333.5	5
9	7	32	6438	5986	308	2
10	7	25	7649	4588	256	7
11	11	23	4104	5032	338.5	5
12	20	49	9768	5337	317.5	4
13	9	37	4761	2140	318	4
14	9	23	5940	1070	321	5
15	14	38	12357	4865	283.5	5
16	17	49	15870	8480	308.5	4
17	16	34	5560	2027	326	7
18	13	31	4412	2239	343.5	5
19	10	32	6908	5656	292	4
20	14	32	7149	4856	266	4

## Sheet: Group III
No	Couple	Adult.total	Hepatic egg count	Intestinal egg count	Granuloma size	Granuloma no
1	5	13	220	100	97.5	0
2	7	13	220	200	103.5	3
3	3	8	140	100	109.5	3
4	5	17	180	120	117	1
5	14	28	720	560	125	0
6	3	12	220	140	72.5	0
7	16	25	800	220	70.5	1
8	8	15	215	175	183.5	3
9	8	14	304	230	145.5	3
10	8	19	500	304	145.5	1
11	4	11	240	180	107	2
12	6	13	230	110	110.5	1
13	4	12	160	210	119	2
14	5	15	190	150	127	1
15	12	23	690	480	105	0
16	5	14	250	160	92	1
17	13	22	780	200	85.5	2
18	9	17	225	185	135	2
19	10	18	294	200	130	1
20	9	19	460	274	159	3

## Sheet: Group IV
No	Couple	Adult.total	Hepatic egg count	Intestinal egg count	Granuloma size	Granuloma no
1	2	5	984	704	100.5	3
2	3	9	920	540	119.5	6
3	5	11	1034	650	169	0
4	4	6	2340	1200	158.5	3
5	9	18	1850	460	184.5	3
6	3	6	1954	1256	129	2
7	4	8	1560	560	124	3
8	5	11	1386	700	145.5	3
9	4	12	2800	1860	134.5	3
10	3	10	920	700	151.5	3
11	4	7	1234	714	132	4
12	5	8	1153	740	127.5	5
13	4	8	1254	850	172	1
14	3	9	2134	1000	145	2
15	7	16	1800	660	166	4
16	4	8	1754	1056	139	1
17	3	10	1643	580	134	4
18	5	14	1098	680	135.5	2
19	3	9	2700	1660	124.5	0
20	4	7	978	690	141	6
